# Supplementary material for: Characteristics of Resting-State Functional Connectivity in Intractable Unilateral Temporal Lobe Epilepsy Patients with Impaired Executive Control Function
Source: Front Hum Neurosci. 2017 Dec 13;11:609. doi: 10.3389/fnhum.2017.00609 (PMC5770650; doi:10.3389/fnhum.2017.00609)
Supplement: Supplementary file 2 [file Data_Sheet_2.xls]

## Sheet: Sheet1
						WCST tests								MoCA tests
group	sub	gender	age	edu(Y)	IQ	RE	RP	RPE	NRPE	CC	MoCA(total)	visuospatial/executive	naming	attention	language	abstraction	delayed recall	orientation
HC	h01	2	26	6	96	52	29	31	21	3	22	3	3	4	2	2	2	6
HC	h02	2	26	15	111	45	26	27	18	3	22	3	3	4	3	2	1	6
HC	h03	2	27	15	92	18	8	6	12	5	24	3	3	5	3	1	3	6
HC	h04	1	25	8	101	13	6	8	5	5	24	3	3	6	1	1	4	6
HC	h05	2	25	12	92	35	18	26	9	4	24	3	3	5	3	1	3	6
HC	h06	1	24	15	90	36	7	24	12	4	24	3	3	6	1	1	4	6
HC	h07	2	25	19	109	19	7	8	11	5	25	4	3	4	3	2	3	6
HC	h08	2	28	19	85	28	13	6	22	5	25	4	3	4	3	2	3	6
HC	h09	2	28	12	94	30	26	19	11	4	25	3	3	5	3	1	4	6
HC	h10	2	35	12	97	32	27	9	23	4	26	4	3	5	3	2	3	6
HC	h11	1	25	12	92	32	13	11	21	4	26	4	3	6	3	2	2	6
HC	h12	2	32	12	101	38	26	21	17	4	26	3	3	5	2	2	5	6
HC	h13	2	26	12	89	28	10	10	18	4	26	5	3	6	2	2	2	6
HC	h14	1	23	12	101	47	29	22	25	3	26	4	3	5	3	2	3	6
HC	h15	1	25	7	95	15	8	10	5	5	26	4	3	6	3	2	2	6
HC	h16	1	26	15	92	33	15	20	13	4	27	5	3	6	3	2	2	6
HC	h17	1	28	9	88	29	11	6	23	4	27	5	3	6	3	2	2	6
HC	h18	1	25	15	90	26	9	14	12	4	27	5	3	6	3	2	2	6
HC	h19	1	27	15	90	48	28	26	22	3	28	5	3	6	3	2	3	6
HC	h20	2	26	9	101	43	26	20	23	4	26	5	3	6	2	2	2	6
HC	h21	1	25	19	95	40	26	20	20	3	24	3	3	6	1	1	4	6
HC	h22	1	25	9	96	38	25	26	12	4	23	3	3	4	3	1	3	6
HC	h23	1	34	19	100	25	15	8	17	5	19	1	3	5	2	0	2	6
G1	p002	2	36	19	85	38	16	22	16	4	18	3	3	4	1	2	1	4
G1	p004	2	34	19	96	15	6	6	9	5	22	3	3	4	2	2	2	6
G1	p006	1	24	15	89	45	28	21	24	3	24	3	3	5	3	1	3	6
G1	p007	1	38	15	97	42	18	23	19	4	24	3	3	6	1	1	4	6
G1	p12	1	30	9	95	40	26	17	23	4	22	3	2	6	1	1	4	5
G1	p022	2	22	13	96	38	26	19	19	4	24	3	3	6	1	1	4	6
G1	p012	2	28	15	110	27	10	16	11	4	25	5	3	6	2	2	1	6
G1	p016	2	17	12	93	30	23	9	21	4	25	4	3	4	3	2	3	6
G1	p017	2	16	12	101	26	10	10	16	4	20	2	3	4	2	2	1	6
G1	p020	1	21	9	95	40	26	28	12	3	22	3	3	6	1	1	2	6
G1	p021	2	24	14	86	29	16	16	13	4	23	4	3	6	3	2	0	5
G1	p03	1	16	13	81	45	29	20	25	3	26	5	3	6	2	2	2	6
G1	p037	1	31	6	86	45	29	22	23	3	20	0	1	6	3	1	4	5
G1	p039	2	29	13	91	33	17	17	16	4	25	5	3	6	2	2	1	6
G1	p04	2	28	15	92	15	8	5	10	5	24	3	3	5	3	1	3	6
G1	p05	2	17	6	96	22	13	6	16	5	23	4	3	6	3	2	0	5
G1	p07	2	20	7	103	29	13	16	13	4	27	3	3	6	3	2	4	6
G1	p14	2	28	9	90	10	6	4	6	5	24	3	3	5	3	1	3	6
G2	p010	2	21	15	76	82	49	49	33	2	28	4	3	6	3	2	4	6
G2	p001	1	19	19	82	36	30	12	24	2	15	2	3	4	0	0	0	6
G2	p003	1	33	19	79	38	31	13	25	3	24	3	3	6	1	1	4	6
G2	p005	1	32	15	99	72	48	39	33	2	24	3	3	5	3	1	3	6
G2	p009	2	35	15	92	46	31	21	25	2	19	4	1	4	2	0	2	6
G2	p01	2	29	12	78	65	39	33	32	3	22	3	3	4	2	2	2	6
G2	p013	2	34	6	83	52	32	28	24	2	20	0	1	6	3	1	4	5
G2	p018	1	13	15	82	45	36	19	26	2	20	2	3	6	2	0	1	6
G2	p019	1	30	12	81	79	49	38	41	1	20	2	3	4	2	2	1	6
G2	p02	2	25	12	98	76	53	45	31	1	21	3	3	4	3	2	0	6
G2	p031	1	19	6	83	49	34	12	37	2	22	3	3	6	1	1	2	6
G2	p032	1	28	13	96	49	33	25	24	3	21	2	3	6	2	0	2	6
G2	p033	2	19	14	87	54	36	20	34	2	22	3	2	6	1	1	4	5
G2	p034	2	26	13	76	69	42	42	27	1	22	3	3	6	1	1	2	6
G2	p035	2	26	15	97	74	38	41	33	2	22	3	3	4	2	2	2	6
G2	p036	2	22	6	72	49	30	24	25	3	22	3	3	6	1	1	2	6
G2	p038	1	26	7	103	83	52	40	43	1	22	4	3	4	1	2	2	6
G2	p06	2	24	12	94	57	43	27	30	3	22	3	3	4	2	2	2	6
G2	p09	1	16	6	79	61	36	37	24	2	24	5	3	5	2	2	1	6
G2	p11	2	29	6	86	79	51	51	28	2	23	3	3	6	2	2	1	6
G2	p13	2	30	9	98	56	40	27	29	2	16	2	3	4	0	0	1	6
G2	p008	1	28	12	96	72	41	46	26	1	23	4	3	6	3	2	0	5
							6
							15
							15
							8
							12
							15
							19
							19
							12
							12
							12
							12
							12
							12
							7
							15
							9
							15
							15
							9
							19
							9
							19
							12.9565

## Sheet: ICN
1	dSMN
2	双侧岛叶，SN？
4	A
5	ECN			ECN-aDMN FC 异常组比正常组患者减低，且随着clock得分的增加，FC减低，而接近正常，正常组患者与HC没有统计学差异，异常组患者与HC有统计学差异。（P<0.008,r=-0.412）,anova结果：4-15，11-15,12-14/15。H-P1：11-15,12-14/15。H-P2：4-15,12-14。P1-P2，4-15,G2 FC显著性减低
6	N
7	lVN
8	A
9	mVN
10	aDMN
11	SMN
12	rFNP
13	lFNP
14	顶叶网络
15	SMN
16	DMN
17	N
18	SN
22	pDMN
