# Supplementary material for: Characteristics of Resting-State Functional Connectivity in Intractable Unilateral Temporal Lobe Epilepsy Patients with Impaired Executive Control Function
Source: Front Hum Neurosci. 2017 Dec 13;11:609. doi: 10.3389/fnhum.2017.00609 (PMC5770650; doi:10.3389/fnhum.2017.00609)
Supplement: Supplementary file 4 [file Data_Sheet_4.xls]

## Sheet: Sheet1
Clinical information and characteristics
Group	Subjects	Gender	Age	Age at seizure onset	Seizure duration	Seizure Type	Seizure type class	Seizure Frequency	Antiepileptic drugs
G1	p002	M	36	13	23	CPS/SGTC	2	1-3/day,1-3/month	Carbamazepine/Valproate/Phenytoin
G1	p004	M	34	30	4	SPS/CPS/SGTC	3	1-3/day,1-3/month,rare	Valproate/Carbamazepine
G1	p006	F	24	12	12	CPS/SGTC	2	1-3/day,unknown	Oxcarbazepine
G1	p007	F	38	21	17	CPS/SGTC	2	1-3/week,rare	Phenytoin/Levetiracetam
G1	p012	M	28	12	16	SPS/CPS/SGTC	3	1-3/day,unknown,rare	Oxcarbazepine/Valproate/Topamax
G1	p016	M	17	7	10	SPS/CPS/SGTC	3	1-3/week,1 CPS, rare	Oxcarbazepine
G1	p017	M	16	6	10	SPS/CPS/SGTC	3	1-3/day,1-3/month,rare	Phenytoin/Levetiracetam
G1	p020	F	21	16	5	SPS/CPS	1	1-3/day,1-3/month	Oxcarbazepine/Oxcarbazepine
G1	p021	M	24	13	11	SPS/CPS	1	1-3/week,1-3/month	Oxcarbazepine/Valproate
G1	p022	M	22	7	15	CPS/SGTC	2	1-3/week,1/year	Oxcarbazepine/Oxcarbazepine
G1	p03	F	16	5	11	SPS/CPS/SGTC	3	1-3/day,1-3/month,rare	Oxcarbazepine/Valproate/Topamax
G1	p037	F	31	16	15	CPS/SGTC	2	1-3/month,1-2/year	Oxcarbazepine
G1	p039	M	29	24	5	SPS/CPS/SGTC	3	1-3/week,rare SGTC	Oxcarbazepine/Valproate
G1	p04	M	28	5	23	SPS/CPS	1	1-3/week,1-3/month	Oxcarbazepine
G1	p05	M	17	6	11	CPS/SGTC	2	1-3/month,rare SGTC	Carbamazepine/Levetiracetam
G1	p07	M	20	13	7	CPS/SGTC	2	1-3/week,rare	Oxcarbazepine/Valproate
G1	p12	F	30	13	17	CPS/SGTC	2	1-3/week,rare	Phenytoin/Levetiracetam
G1	p14	M	28	5	23	SPS/CPS	1	1-3/week,1-3/month	Phenytoin/Levetiracetam
G2	p001	F	19	3	16	CPS/SGTC	2	1-3/month,rare	Carbamazepine/Valproate
G2	p003	F	33	18	15	CPS/SGTC	2	1-3/week,1/year	Oxcarbazepine/Valproate
G2	p005	F	32	20	12	CPS/SGTC	2	1-3/month,rare	Phenytoin/Levetiracetam
G2	p008	F	28	10	18	SPS/CPS/SGTC	3	1-3/month,1 CPS,rare SGTC	Oxcarbazepine/Valproate
G2	p009	M	35	6	29	SPS/CPS	1	1-3/week,1-3/month	Oxcarbazepine/Valproate
G2	p01	M	29	4	25	SPS/CPS	1	1-3/day,1-3/month	Oxcarbazepine/Valproate
G2	p010	M	21	18	3	CPS/SGTC	2	1-3/week,rare	Oxcarbazepine
G2	p013	M	34	4	30	CPS/SGTC	2	1-3/week,1/year	Oxcarbazepine
G2	p018	F	13	4	9	CPS/SGTC	2	1-3/day,1-3/month	Oxcarbazepine/Valproate
G2	p019	F	30	12	18	SPS/CPS/SGTC	3	1-3/week,1 CPS,rare	Oxcarbazepine/Valproate/Topamax
G2	p02	M	25	10	15	CPS/SGTC	2	1-3/month,1/year	Oxcarbazepine/Valproate
G2	p031	F	19	8	10	CPS/SGTC	2	1-3/day,rare	Carbamazepine/Levetiracetam
G2	p032	F	28	18	10	SPS/CPS/SGTC	3	1-3/week,1-3/month,rare	Carbamazepine/Valproate/Phenytoin
G2	p033	M	19	5	14	CPS/SGTC	2	1-3/month,rare	Oxcarbazepine/Valproate
G2	p034	M	26	8	18	SPS/CPS	1	1-3/week,1-3/year	Oxcarbazepine/Phenytoin
G2	p035	M	26	6	20	SPS/CPS	1	1-3/week,1-3/month	Phenytoin/Levetiracetam
G2	p036	M	22	10	12	CPS/SGTC	2	1-3/month,rare	Carbamazepine/Valproate/Phenytoin
G2	p038	F	26	6	20	SPS/CPS	1	1-3/day,1-3/month	Oxcarbazepine/Valproate
G2	p06	M	24	13	11	SPS/CPS	1	1-3/week,1/year	Valproate/Carbamazepine/Phenytoin
G2	p09	F	16	5	11	SPS/CPS/SGTC	3	1-3/week,2 CPS,rare SGTC	Oxcarbazepine
G2	p11	M	29	24	5	SPS/CPS/SGTC	3	1-3/week,1-3/month,1/year	Carbamazepine/Valproate/Lamotrigine
G2	p13	M	30	16	14	CPS/SGTC	2	1-3/week,rare SGTC	Valproate/Carbamazepine
				p=0.326#	p=0.3000#		p=0.509*
M,male; F,female; G1,subgroup 1; G2, subgroup 2;SPS,simple partial seizure; CPS,complex partial seizure; SGTC,secondarily generalized tonic-clonic seizure; Seizure type class: 1=SPS/CPS;2=CPS/SGTC; 3=SPS/CPS/SGTC; #Independent Samples Test; *Nonparametric Test
