# Supplementary material for: Characteristics of Resting-State Functional Connectivity in Intractable Unilateral Temporal Lobe Epilepsy Patients with Impaired Executive Control Function
Source: Front Hum Neurosci. 2017 Dec 13;11:609. doi: 10.3389/fnhum.2017.00609 (PMC5770650; doi:10.3389/fnhum.2017.00609)
Supplement: Supplementary file 5 [file Data_Sheet_5.xls]

## Sheet: brant_headmotion_result
group	subject	mean-FD(mm)	mean-FD(mm)>0.3	Subjects excluded for threshold 2.0 mm or 2.0 degree
HC	h01	0.060988	No	No
HC	h02	0.15139	No	No
HC	h03	0.11198	No	No
HC	h04	0.1112	No	No
HC	h05	0.060089	No	No
HC	h06	0.14709	No	No
HC	h07	0.076543	No	No
HC	h08	0.10987	No	No
HC	h09	0.1846	No	No
HC	h10	0.11476	No	No
HC	h11	0.13564	No	No
HC	h12	0.050436	No	No
HC	h13	0.065938	No	No
HC	h14	0.091356	No	No
HC	h15	0.13037	No	No
HC	h16	0.18824	No	No
HC	h17	0.060069	No	No
HC	h18	0.11617	No	No
HC	h19	0.11754	No	No
HC	h20	0.11502	No	No
HC	h21	0.1494	No	No
HC	h22	0.076133	No	No
HC	h23	0.066238	No	No
excluded	h24	0.69331	Yes	Yes
excluded	h25	0.32226	Yes	No
G1	p002	0.17788	No	No
G1	p004	0.18465	No	No
G1	p006	0.18934	No	No
G1	p007	0.14605	No	No
G1	p12	0.10008	No	No
G1	p022	0.12242	No	No
G1	p012	0.14271	No	No
G1	p016	0.068902	No	No
G1	p017	0.060707	No	No
G1	p020	0.1723	No	No
G1	p021	0.10568	No	No
G1	p03	0.11525	No	No
G1	p037	0.11347	No	No
G1	p039	0.099573	No	No
G1	p04	0.14401	No	No
G1	p05	0.10192	No	No
G1	p07	0.12051	No	No
G1	p14	0.070876	No	No
G2	p010	0.12278	No	No
G2	p001	0.058927	No	No
G2	p003	0.16754	No	No
G2	p005	0.17701	No	No
G2	p009	0.18789	No	No
G2	p01	0.10925	No	No
G2	p013	0.14407	No	No
G2	p018	0.092685	No	No
G2	p019	0.21328	No	No
G2	p02	0.16566	No	No
G2	p031	0.08298	No	No
G2	p032	0.12441	No	No
G2	p033	0.067278	No	No
G2	p034	0.12384	No	No
G2	p035	0.085783	No	No
G2	p036	0.18026	No	No
G2	p038	0.18684	No	No
G2	p06	0.051472	No	No
G2	p09	0.13198	No	No
G2	p11	0.13023	No	No
G2	p13	0.058785	No	No
G2	p008	0.18231	No	No
excluded	p011	0.31522	Yes	Yes
excluded	p014	0.29239	No	Yes
excluded	p015	0.24376	No	Yes
excluded	p08	0.44221	Yes	Yes
excluded	p10	0.24052	No	Yes
	2
